# Supplementary material for: Pilot study of placental tissue collection, processing, and measurement procedures for large scale assessment of placental inflammation
Source: PLoS One. 2018 May 11;13(5):e0197039. doi: 10.1371/journal.pone.0197039 (PMC5947903; doi:10.1371/journal.pone.0197039)
Supplement: S1 File — (XLSX) [file pone.0197039.s001.xlsx]

## Sheet: Figure 2 - Collection condition
*Note values in columns labeled "adj mean" are an averaged result of 5 assay replicates, adjusted for dilution steps and total protein as appropriate
			IL-6	IL-6	IL-6		IL-10	IL-10	IL-10		IL-8	IL-8	IL-8		TNF-a	TNF-a	TNF-a
			Section 1	Section 2	Section 3		Section 1	Section 2	Section 3		Section 1	Section 2	Section 3		Section 1	Section 2	Section 3
			Adj Mean	Adj Mean	Adj Mean		Adj Mean	Adj Mean	Adj Mean		Adj Mean	Adj Mean	Adj Mean		Adj Mean	Adj Mean	Adj Mean
			pg/mg	pg/mg	pg/mg		pg/mg	pg/mg	pg/mg		pg/mg	pg/mg	pg/mg		pg/mg	pg/mg	pg/mg
PlacentaID	Lysate
1	1		4.16624	5.05506	6.3659		2.03072	0.813851	2.29272		5.73967	5.39467	8.46762		0.159602	0.130834	0.218891
1	2		2.67441	4.65567	4.98373		2.72404	0.49552	1.99143		3.91633	2.75594	5.4837		0.175054	0.0925414	0.135598
1	3		4.24399	5.47454	5.13133		2.32257	0.73946	2.37067		5.13375	3.63895	6.58214		0.146228	0.133959	0.23665
2	1		6.66629	7.48118	1.87836		0.814894	0.549733	0.905455		5.66157	6.55466	8.28441		0.0879435	0.0778748	0.126207
2	2		6.71737	6.84967	2.51738		0.588234	0.369807	0.924342		4.87822	4.30074	5.56901		0.0806645	0.0805149	0.109477
2	3		6.41598	6.2813	2.15318		0.732764	0.510881	1.00585		4.63036	5.07449	6.71268		0.0965211	0.0596951	0.140569
3	1		5.65818	4.62449	19.5136		0.73203	0.770148	1.00323		5.85656	4.82565	14.6589		0.0859268	0.0513272	0.0732901
3	2		8.3246	6.65556	7.64072		0.589267	0.433604	0.966463		6.75795	4.70224	7.68892		0.0531733	0.0487637	0.0694638
3	3		8.23091	4.69436	22.793		0.894157	0.547722	1.34219		7.9254	3.85182	14.14		0.154954	0.0626304	0.126629
4	1		6.4435	6.16264	2.76274		0.524523	0.585851	1.77867		11.5016	13.33	9.14917		0.329231	0.243718	0.161513
4	2		5.65032	3.7694	2.92387		0.539077	0.684789	0.856744		11.8002	9.08565	8.13038		0.282451	0.229824	0.156332
4	3		4.44521	6.01017	2.00307		0.697814	0.664783	1.08457		10.4035	12.5856	7.03808		0.375167	0.276617	0.184622
5	1		1.74462	1.29054	2.81426		0.390782	0.606923	0.816755		3.21114	3.1815	16.7847		0.0481906	0.0506571	0.0826432
5	2		1.865	1.6495	1.99603		0.301443	0.510635	0.774763		4.52462	3.30072	8.69202		0.0737208	0.0646683	0.0886648
5	3		1.21491	1.61469	1.69984		0.447724	0.650644	0.880589		3.21325	4.56097	7.4433		0.0807944	0.0780323	0.112881
8	1		4.32689	9.56907	21.7584		0.854542	0.912231	1.07103		6.20093	9.53171	16.3076		0.0538544	0.0859836	0.109809
8	2		3.87279	8.81965	39.1591		0.607195	0.872751	0.975319		6.28753	6.85465	20.4276		0.0469594	0.0625266	0.134475
8	3		3.38879	6.36116	10.5876		0.767345	1.53396	1.47427		5.17925	8.09801	7.46134		0.0470216	0.0925638	0.0884927
9	1		2.41101	1.42197	2.61004		0.776225	0.776876	1.07907		3.92812	5.73928	6.15962		0.102928	0.116405	0.143398
9	2		2.42091	1.74671	2.29195		0.558132	0.584956	0.632643		3.25723	4.18169	5.18476		0.104741	0.124541	0.122047
9	3		2.1121	2.50123	1.9227		0.607772	0.798483	1.21694		2.74575	4.58744	4.08799		0.102376	0.164748	0.142073
10	1		2.14648	2.00649	2.27376		1.40325	2.71934	1.56194		3.25935	3.72771	6.00252		0.111838	0.0874322	0.184771
10	2		2.46622	2.93578	2.57339		0.974833	1.16266	1.37248		3.21383	3.58454	7.21438		0.103343	0.121394	0.194765
10	3		2.08258	2.01833	2.83554		1.54613	1.56254	2.14363		3.83772	3.04911	6.76224		0.209391	0.191259	0.185022
11	1		6.3481	2.09777	1.42882		0.580653	0.835617	0.403343		10.2159	4.84568	6.35146		0.122594	0.0877356	0.157564
11	2		4.85185	2.54485	1.69519		0.504905	0.523513	0.257988		14.0727	4.10892	5.26042		0.180565	0.0853422	0.186406
11	3		3.73139	2.90185	1.58335		0.762078	0.72315	0.418795		14.7485	5.63673	5.10984		0.170531	0.103305	0.139203
12	1		1.97866	5.07826	3.26897		0.739801	0.895926	1.38842		2.99847	3.9242	3.71797		0.0857408	0.0987358	0.0866493
12	2		3.28752	4.60629			0.32052	0.497624			3.04015	3.57392			0.0727024	0.0811992
12	3		3.90874	3.99969			0.575959	0.695477			2.73904	3.43147			0.0793757	0.0997369
			2.41348	2.19864	2.00131	Q1	0.562589	0.548225	0.874628	Q1	3.25776	3.66114	5.89414	Q1	0.0796979	0.0779142	0.109726
			3.89077	4.61539	2.68639	Q2 (Median)	0.714922	0.690133	1.03844	Q2 (Median)	5.00599	4.5742	7.12623	Q2 (Median)	0.102652	0.0901385	0.1374
			5.65622	6.12452	5.43998	Q3	0.84463	0.830176	1.40988	Q3	6.64034	5.71364	8.52372	Q3	0.15844	0.123754	0.16729
			8.3246	9.56907	39.1591	Q4	2.72404	2.71934	2.37067	Q4	14.7485	13.33	20.4276	Q4	0.375167	0.276617	0.23665
			4.12652	4.3626	6.47021	Average	0.863646	0.800982	1.17823	Average	6.02929	5.40062	8.38831	Average	0.127453	0.109486	0.139218
			2.00686	2.28761	8.8199	SD	0.579062	0.456476	0.547229	SD	3.44784	2.66427	4.16229	SD	0.0816225	0.0580155	0.0438633
			48.6334	52.4369	136.316	CV%	67.0485	56.9895	46.4452	CV%	57.1849	49.3326	49.6201	CV%	64.0414	52.9892	31.5069

## Sheet: Table 1 -  buffer comparison
IL-6	IL-6	IL-6	IL-6		IL-6	IL-6	IL-6	IL-6		IL-6	IL-6	IL-6	IL-6
Results pg/mL	Results pg/mL	Results pg/mL	Results pg/mL		Results pg/mL	Results pg/mL	Results pg/mL	Results pg/mL		Results pg/mL	Results pg/mL	Results pg/mL	Results pg/mL
PBS	PBS	PBS	PBS		MPEB	MPEB	MPEB	MPEB		SB	SB	SB	SB
Before DIL	After DIL	BCA	Adj Result		Before DIL	After DIL	BCA	Adj Result		Before DIL	After DIL	BCA	Adj Result
34.346	103.038	20.86	4.9395		48.214	144.642	23.1	6.26156		41.254	123.762	25.05	4.9406
37.926	113.778	20.86	5.45436		50.097	150.291	23.1	6.5061		43.924	131.772	25.05	5.26036
36.598	109.794	20.86	5.26337		45.933	137.799	23.1	5.96532		44.995	134.985	25.05	5.38862
37.926	113.778	20.86	5.45436		45.129	135.387	23.1	5.86091		44.593	133.779	25.05	5.34048
8.897	106.764	20.86	5.11812		9.025	108.3	23.1	4.68831		12.249	146.988	25.05	5.86778
9.025	108.3	20.86	5.19175		10.829	129.948	23.1	5.62545		11.087	133.044	25.05	5.31114
8.125	97.5	20.86	4.67402		10.958	131.496	23.1	5.69247		11.216	134.592	25.05	5.37293
8.253	99.036	20.86	4.74765		10.7	128.4	23.1	5.55844		10.7	128.4	25.05	5.12575
		Q1, 25th	4.89154				Q1, 25th	5.6087				Q1, 25th	5.22671
		Q2, median	5.15494				Q2, median	5.77669				Q2, median	5.32581
		Q3, 75th	5.31112				Q3, 75th	6.03938				Q3, 75th	5.37686
IL-8	IL-8	IL-8	IL-8		IL-8	IL-8	IL-8	IL-8		IL-8	IL-8	IL-8	IL-8
Results pg/mL	Results pg/mL	Results pg/mL	Results pg/mL		Results pg/mL	Results pg/mL	Results pg/mL	Results pg/mL		Results pg/mL	Results pg/mL	Results pg/mL	Results pg/mL
PBS	PBS	PBS	PBS		MPEB	MPEB	MPEB	MPEB		SB	SB	SB	SB
Before DIL	After DIL	BCA	Adj Result		Before DIL	After DIL	BCA	Adj Result		Before DIL	After DIL	BCA	Adj Result
879.844		19.853	44.3179		129.984		23.34	5.56915		320.703		24.359	13.1657
919.831		19.853	46.3321		113.851		23.34	4.87793		317.244		24.359	13.0237
934.694		19.853	47.0807		134.842		23.34	5.77729
886.124		19.853	44.6343
		Q2, median	45.4832				Q2, median	5.56915				Q2, median	13.0947
IL-10	IL-10	IL-10	IL-10		IL-10	IL-10	IL-10	IL-10		IL-10	IL-10	IL-10	IL-10
Results pg/mL	Results pg/mL	Results pg/mL	Results pg/mL		Results pg/mL	Results pg/mL	Results pg/mL	Results pg/mL		Results pg/mL	Results pg/mL	Results pg/mL	Results pg/mL
PBS	PBS	PBS	PBS		MPEB	MPEB	MPEB	MPEB		SB	SB	SB	SB
Before DIL	After DIL	BCA	Adj Result		Before DIL	After DIL	BCA	Adj Result		Before DIL	After DIL	BCA	Adj Result
18.228		19.9	0.91598		68.783		23.3	2.95206		19.339		24.4	0.792582
28.608		19.9	1.43759		80.39		23.3	3.45021		15.666		24.4	0.642049
24.539		19.9	1.23312		73.864		23.3	3.17013		18.408		24.4	0.754426
21.137		19.9	1.06216		82.246	164.492	23.3	7.05974		13.97	27.94	24.4	1.14508
					87.752	175.504	23.3	7.53236		18.378	36.756	24.4	1.50639
		Q2, median	1.14764		87.318	174.636	23.3	7.49511		29.704	59.408	24.4	2.43475
					87.926	175.852	23.3	7.5473		25.937	51.874	24.4	2.12598
							Q1, 25th	3.31017				Q1, 25th	0.773504
							Q2, median	7.05974				Q2, median	1.14508
							Q3, 75th	7.51373				Q3, 75th	1.81619
TNF-a	TNF-a	TNF-a	TNF-a		TNF-a	TNF-a	TNF-a	TNF-a		TNF-a	TNF-a	TNF-a	TNF-a
Results pg/mL	Results pg/mL	Results pg/mL	Results pg/mL		Results pg/mL	Results pg/mL	Results pg/mL	Results pg/mL		Results pg/mL	Results pg/mL	Results pg/mL	Results pg/mL
PBS	PBS	PBS	PBS		MPEB	MPEB	MPEB	MPEB		SB	SB	SB	SB
Before DIL	After DIL	BCA	Adj Result		Before DIL	After DIL	BCA	Adj Result		Before DIL	After DIL	BCA	Adj Result
6.594		19	0.347053		4.382		19	0.230632		1.904		19.4	0.0981443
8.907		19	0.468789		4.382		19	0.230632		2.546		19.4	0.131237
7.012		19	0.369053		4.211		19	0.221632		2.365		19.4	0.121907
7.355		19	0.387105		4.346		19	0.228737		2.365		19.4	0.121907
1.941	5.823	19	0.306474		1.186	3.558	19	0.187263		1.149	3.447	19.4	0.17768
1.771	5.313	19	0.279632		1.296	3.888	19	0.204632		1.002	3.006	19.4	0.154948
1.917	5.751	19	0.302684		1.406	4.218	19	0.222		1.039	3.117	19.4	0.16067
		Q1, 25th	0.304579				Q1, 25th	0.213132				Q1, 25th	0.121907
		Q2, median	0.347053				Q2, median	0.222				Q2, median	0.131237
		Q3, 75th	0.378079				Q3, 75th	0.229684				Q3, 75th	0.157809

## Sheet: Table 2 - protease inhibitor
IL-6
	Value	BCA	Adj Result			Value	BCA	Adj Result			Value	BCA	Adj Result			Value	BCA	Adj Result
Sample 1: PBS + PI	216.575	18.1	11.9655		Sample 1: PBS	237.509	19.9	11.9351		Sample 2: PBS+PI	936.942	13.5	69.4031		Sample 2: PBS	657.423	16	41.0889
	222.482	18.1	12.2918			217.23	19.9	10.9161			907.383	13.5	67.2136			642.081	16	40.1301
	233.067	18.1	12.8766			217.667	19.9	10.938			926.644	13.5	68.6403			646.134	16	40.3834
	220.728	18.1	12.1949			219.415	19.9	11.0259			888.366	13.5	65.8049			632.155	16	39.5097
		Median	12.2434				Median	10.982				Median	67.9269				Median	40.2567
		CV	3.16815				CV	4.46064				CV	2.34251				CV	1.62316
IL-8
	Value	BCA	Adj Result			Value	BCA	Adj Result			Value	BCA	Adj Result			Value	BCA	Adj Result
Sample 1: PBS + PI	879.844	18.1	48.6102		Sample 1: PBS	718.966	19.9	36.1289		Sample 2: PBS+PI	1384.36	13.5	102.545		Sample 2: PBS	968.936	16	60.5585
	919.831	18.1	50.8194			685.437	19.9	34.4441			1463.63	13.5	108.417
	934.694	18.1	51.6406			716.984	19.9	36.0293
	886.124	18.1	48.9571			732.882	19.9	36.8282
		Median	49.8883				Median	36.0791				Median	105.481				Median	60.5585
		CV	2.92358				CV	2.79163				CV	3.93647				CV	#DIV/0!

## Sheet: Table 3 - pulverization
IL-6
pg/mg	Sample 1	Sample 1		Sample 2	Sample 2
Protein	Pulverized	Intact		Pulverized	Intact
	4.003	2.853		76.937	54.169
	4.383	2.811		69.974	55.231
	4.003	2.895		69.864	56.508
	4.231	3.147		75.992	58.592
	3.187	2.079		70.088	9.194
	3.547	1.935		69.224	8.89
	3.457	2.175		78.924	9.133
	3.547	2.319		71.463	9.012
	3.185	3.408		82.467	72.714
	3.341	3.528		74.809	66.279
	3.706	3.73		73.293	67.371
	3.549	3.689		81.541	73.155
	3.749	2.075		95.713	27.702
	3.749	2.075		90.051	27.513
	3.749	2.109		93.774	27.261
	3.998	2.279		94.673	30.738
Q1	3.5245	2.1015	Q1	71.1192	22.7443
Q2 Median	3.7275	2.565	Q2 Median	76.4645	42.4535
Q3	3.99925	3.21225	Q3	84.363	60.5138
IL-8
pg/mg	Sample 1	Sample 1		Sample 2	Sample 2
Protein	Pulverized	Intact		Pulverized	Intact
	8.509	6.251		64.916	50.752
	8.509	5.403		66.039	48.67
	7.588	4.807		69.03	53.142
	7.522	4.807		63.697	52.662
	10.204	3.627		73.965	16.009
	9.186	3.267		71.565	14.859
	9.343	3.387		71.764	16.847
	9.343	3.207		69.982	17.266
	10.499			56.424	71.008
	9.953			60.171	69.16
	10.044			56.062	68.24
	10.044			56.514	72.602
	10.656			78.659	34.348
	10.152			78.031	32.822
	10.656			81.315	33.366
	11.016			77.278	35.882
Q1	9.01675	3.357	Q1	62.8155	28.933
Q2 Median	9.9985	4.217	Q2 Median	69.506	42.276
Q3	10.2778	4.956	Q3	74.7933	56.9165
